# Supplementary material for: Direct stimulation of de novo nucleotide synthesis by O-GlcNAcylation
Source: Nat Chem Biol. 2023 Jun 12;20(1):19–29. doi: 10.1038/s41589-023-01354-x (PMC10746546; doi:10.1038/s41589-023-01354-x)
Supplement: Supplementary file 4 — Statistical Source Data [file 41589_2023_1354_MOESM4_ESM.xlsx]

## Sheet: Fig1b
	14C-RNA
	si-Ctrl	si-OGT-1	si-OGT-2
	89638	29837	31562
	92357	33652	31895
	99748	21987	35646

## Sheet: Fig1c
	14C-DNA
	si-Ctrl	si-OGT-1	si-OGT-2
	86752	19283	16537
	76428	15789	13328
	82357	21786	20254

## Sheet: Fig1d
	13C-IMP		13C-AMP		13C-GMP		13C-UMP		13C-CMP
	si-Ctrl	si-OGT-1	si-Ctrl	si-OGT-1	si-Ctrl	si-OGT-1	si-Ctrl	si-OGT-1	si-Ctrl	si-OGT-1
	1809432	768543	31784563	21346678	4478369	1693486	39776356	15032854	1098657	678300
	1725638	804627	37427588	16543829	4939764	1137502	34568902	17864904	923567	535558
	1489888	793386	30987763	18949107	4235889	1599437	35667439	17000663	1012007	499976

## Sheet: Fig1e
	13C-R5P
	si-Ctrl	si-OGT-1
	5578900	5700765
	5467890	5378900
	4980000	4806789

## Sheet: Fig1f
	13C-PRPP
	si-Ctrl	si-OGT-1
	1800569	830073
	1657238	754309
	1599008	820721

## Sheet: Fig1g
	13C-NAD
	si-Ctrl	si-OGT-1	si-OGT-2
	1.03054	0.562011	0.688997
	0.906742	0.559308	0.66915
	1.06272	0.561904	0.690636

## Sheet: Fig1h
	H1299		A549
	PRPS1	PRPS2	PRPS1	PRPS2
	0.564705	0.157121	0.811014	0.193444
	0.576145	0.159817	0.783301	0.217693
	0.526189	0.12025	0.89116	0.252101
	0.521549	0.179466	0.725394	0.305077

## Sheet: Fig1j
	13C-PRPP
	sgCtrl	sgPRPS1	sgPRPS2	sgPRPS1+sgPRPS2
	5000278	1060016	3250180	150008
	4837008	1186960	3192425	145110
	5456882	1189266	3656110	218275

## Sheet: Fig1k
	shCtrl	shOGT-1	shOGT-2
	0.915796	0.634406	0.522837
	1.06289	0.733532	0.46958
	1.02132	0.704754	0.507951
