# Supplementary material for: Direct stimulation of de novo nucleotide synthesis by O-GlcNAcylation
Source: Nat Chem Biol. 2023 Jun 12;20(1):19–29. doi: 10.1038/s41589-023-01354-x (PMC10746546; doi:10.1038/s41589-023-01354-x)
Supplement: Supplementary file 7 — Statistical Source Data [file 41589_2023_1354_MOESM7_ESM.xlsx]

## Sheet: Fig3a
	WT	S83A	T166A	2A
	1.02585	0.756106	0.542869	0.501781
	0.974364	0.781731	0.549668	0.455517
	0.999785	0.776037	0.45919	0.380784

## Sheet: Fig3b
	13C-IMP		13C-AMP		13C-GMP		13C-UMP		13C-CMP
	WT	2A	WT	2A	WT	2A	WT	2A	WT	2A
	1800569	830073	41134782	25678321	5035627	2344761	43200589	20789035	1954390	989034
	1657238	754309	36779456	17909876	4678777	2089344	37890042	24568896	1567890	778008
	1599008	820721	37000943	21335678	4356828	2789329	38990456	26779804	1400987	892334

## Sheet: Fig3f
	ADP
	Concentrations	si-Ctrl					si-OGT-1					si-OGT-2
	0.01mM	5.42	5.28	4.33	5.13	4.96	10.68	9.48	9.64	9.97	9.8	8.32	9.12	9.49	9.35	9
	0.05mM	20.06	19.61	17.43	17.3	18.29	35.61	37.99	36.11	37.48	38.25	36.62	36.21	35.55	37.03	37.37
	0.25mM	55.98	51.7	48.82	47.59	49.22	72.12	73.74	75.41	72.41	73.24	69.35	73.43	70.27	71.83	72.73

## Sheet: Fig3g
	GDP
	Concentrations	si-Ctrl					si-OGT-1					si-OGT-2
	0.05mM	3.32	3.35	3.36	3.25	3.04	12.31	10.61	12.06	9.09	10.6	10.4	9.22	10.75	10	9.83
	0.25mM	11.87	12.39	11.86	13.55	10.92	28.95	27.75	26.46	27.66	25.61	23.44	24.11	26.76	24.39	27.54
	0.5mM	39.37	40.96	42.29	40.64	43.42	64.51	62	62.73	60.23	61.3	60.19	59.63	61.12	60.27	62.82

## Sheet: Fig3h
	ADP
	Concentrations	WT					2A
	0.01mM	4.8	5.1	5.25	5.11	4.72	8.22	8.21	7.56	8.04	8.03
	0.05mM	20.65	21.7	20.42	19.96	18.74	28.26	29.92	29.49	27.6	28.74
	0.25mM	51.84	50.26	52.47	52	48.64	65.4	63.71	64.05	63.1	62.3

## Sheet: Fig3i
	GDP
	Concentrations	WT					2A
	0.05mM	3.76	4.12	3.52	3.12	3.54	10.68	8.8	8.76	8.1	9.61
	0.25mM	14.22	12.53	11.83	11.15	12.46	23.89	22.49	19.16	18.89	21.09
	0.5mM	35.78	39.98	36.29	36.34	38.52	50.67	54.45	47.62	48.5	52.59

## Sheet: Fig3k
	13C-NAD
	WT	2A
	1.00451	0.779746
	0.944549	0.765496
	1.05094	0.805322

## Sheet: Fig3l
		WT					2A
	Ctrl	6.61606	6.72246	6.75971	6.78177	6.80723	3.57445	3.79231	3.82939	3.79638	3.74101
	IAGUC	7.16092	6.66715	6.2666	7.17079	7.11079	5.22605	5.50222	5.62451	5.22175	5.17617
	NAD	6.68152	6.48046	6.32961	7.26887	6.78327	4.41007	4.74479	4.46417	4.79605	4.43521
	IAGUC+NAD	6.44664	6.65334	7.07259	7.12897	6.77161	6.5563	6.45845	6.97072	6.7211	6.64279
