# Supplementary material for: Direct stimulation of de novo nucleotide synthesis by O-GlcNAcylation
Source: Nat Chem Biol. 2023 Jun 12;20(1):19–29. doi: 10.1038/s41589-023-01354-x (PMC10746546; doi:10.1038/s41589-023-01354-x)
Supplement: Supplementary file 9 — Statistical Source Data [file 41589_2023_1354_MOESM9_ESM.xlsx]

## Sheet: Fig4g
	O-GlcNAcylated	Non-O-GlcNAcylated
	1.18299	5.83247
	0.983677	7.04296
	0.833333	7.15378

## Sheet: Fig4i
	WT	S83A/S180A	T166A/S180A	S180A
	0.945893	1.69175	1.41375	2.26424
	0.824907	1.82785	1.58101	2.78472
	1.2292	1.76478	1.50186	3.0548

## Sheet: Fig4n
	Ctrl	OSMI-1
	1.00353	0.432518
	1.07033	0.415928
	0.926145	0.423786
