# Supplementary material for: Direct stimulation of de novo nucleotide synthesis by O-GlcNAcylation
Source: Nat Chem Biol. 2023 Jun 12;20(1):19–29. doi: 10.1038/s41589-023-01354-x (PMC10746546; doi:10.1038/s41589-023-01354-x)
Supplement: Supplementary file 11 — Statistical Source Data [file 41589_2023_1354_MOESM11_ESM.xlsx]

## Sheet: Fig5a
	sgCtrl+Vec	sgPRPS1+Vec	sgPRPS1+WT	sgPRPS1+S83A	sgPRPS1+T166A	sgPRPS1+2A
	37.53	12.13	40.22	30.21	25.07	22.27
	38.12	10.07	36.41	28.62	27.32	20.08
	42.05	11.12	37.52	33.31	23.86	22.73

## Sheet: Fig5b
	Time(days)	sgCtrl+Vec					sgPRPS1+WT					sgPRPS1+2A					sgPRPS1+S83A					sgPRPS1+T166A					sgPRPS1+Vec
	1	0.111561	0.119588	0.113683	0.107401	0.111392	0.070528	0.094544	0.107966	0.125012	0.130648	0.050585	0.069478	0.093837	0.103971	0.091961	0.082927	0.10119	0.113619	0.137872	0.141785	0.066759	0.071949	0.08029	0.09218	0.091564	0.036185	0.030703	0.02445	0.040483	0.038424
	2	0.342396	0.36383	0.352942	0.38683	0.366765	0.374373	0.354342	0.346066	0.366788	0.353046	0.193631	0.148273	0.1703	0.16529	0.174313	0.300043	0.229333	0.243522	0.241678	0.281095	0.200712	0.177289	0.185717	0.202096	0.1414	0.067403	0.081964	0.078115	0.072639	0.080388
	3	0.84075	0.897323	0.795632	0.778969	0.806387	0.745588	0.850947	0.777155	0.848172	0.787868	0.302804	0.332652	0.325068	0.330813	0.358149	0.549715	0.555609	0.58151	0.553624	0.676905	0.387302	0.418978	0.382473	0.385449	0.34216	0.089923	0.087069	0.114128	0.123175	0.108694
	4	1.63311	1.63853	1.64551	1.65993	1.71706	1.57954	1.55692	1.56618	1.7078	1.68733	0.747428	0.715613	0.778195	0.868303	0.744686	1.1628	1.11955	1.23119	1.12448	1.13957	0.882436	0.846958	0.897932	0.857057	0.848536	0.185416	0.187059	0.18655	0.20414	0.194759

## Sheet: Fig5c
	Time（days）	sgCtrl+Vec+PBS					sgCtrl+Vec+Eto					sgPRPS1+Vec+PBS					sgPRPS1+Vec+Eto					sgPRPS1+WT+PBS					sgPRPS1+WT+Eto					sgPRPS1+2A+PBS					sgPRPS1+2A+Eto
	9	1	1.1	0.88	0.81	1.21	0.9	1.11	0.89	1.26	0.84	0.84	0.86	0.57	0.42	0.6	1.06	1.16	0.79	1.39	0.6	0.98	1.12	1.04	1.01	0.85	0.85	1	1	1.13	1.03	0.86	0.99	0.9	1.27	0.97	0.92	1.02	0.8	1.39	0.87
	12	1.2	1.42	1.25	1.16	1.56	1.18	1.28	1.18	1.45	1.12	1.27	1.09	0.63	0.52	0.71	1.57	1.3	1.04	1.58	0.71	1.14	1.3	1.52	1.15	1.1	1.06	1.32	1.42	1.45	1.44	1.11	1.36	1.09	1.92	1.33	1.15	1.37	0.97	1.81	1.18
	15	1.52	1.73	1.6	1.5	1.87	1.46	1.63	1.73	1.83	1.39	1.51	1.44	0.8	0.62	0.83	1.86	1.81	1.33	1.93	0.85	1.44	1.5	1.92	1.57	1.44	1.42	1.51	1.86	1.78	2.01	1.4	1.7	1.66	2.26	1.74	1.48	2.11	1.48	2.13	1.55
	18	2.36	2.22	2.93	2.77	2.4	2.25	2.16	2.91	2.39	2.15	1.82	1.82	1.09	0.82	1.04	2.22	2.19	1.65	2.37	1.16	2.29	2.6	2.97	2.16	2.2	2.22	2.53	2.93	3.29	2.37	1.77	2.26	2.15	3.28	2.23	1.91	2.64	1.91	2.69	1.98
	21	4.09	4.14	5.56	5.32	4.4	3.83	4.23	5.03	4.6	3.69	2.33	2.48	1.59	1.43	1.45	2.83	2.92	2.16	3.02	1.35	3.71	4.61	4.86	3.75	4.07	3.78	4.49	5.13	4.9	3.44	2.93	2.99	2.23	3.51	3.05	2.54	3.05	2.93	3.51	2.71
	24	7.21	7.36	8.3	7.98	7.75	5.76	5.76	6.53	6.21	5.82	3.13	3.36	2.35	2	2.07	2.55	3.33	2.37	3.84	1.6	4.93	6.99	8.03	5.73	5.67	4.82	6.88	7.9	7.62	4.49	4.45	4.84	5.16	4.15	4.9	2.98	3.49	3.41	4.1	3.28
	27	10.63	11.6	10.59	10.22	12.12	8.39	9.02	8.2	9.62	8.63	4.38	4.63	3.61	2.93	2.99	2.16	3.55	2.59	4.08	1.73	7.01	10.22	12.97	8.75	7.75	6.58	8.63	12.77	10.09	6.02	6.11	7.68	6.98	5.68	7.19	3.38	4.83	4	4.71	3.72
	30	13.8	17.12	13.67	13.22	15.57	10.56	12.75	10.45	13.5	10.74	5.91	6.5	4.71	4.1	4.14	1.93	3.72	2.08	3.78	1.93	10.13	14.28	17.08	13.52	12.16	8.7	11.03	16.17	14.15	7.86	9.27	9.78	8.27	7.52	9.48	3.7	6.09	4.91	5.87	4.46
	33	20.38	24.64	20.84	20.24	24.32	13.45	17.03	14.04	17.93	15.23	7.92	9.17	6.3	5.55	5.82	1.73	3.78	1.71	3.5	1.96	16.5	20.9	22.21	21.19	18.94	13.87	15.79	21.33	17.63	15.79	11.55	12.05	13.65	14.21	12.07	4.26	7.37	5.52	7.11	5.17
	36	28.02	36.08	30.12	29.93	36.71	21.07	23.76	20.95	25.08	19.9	9.56	12.97	8.37	7.3	7.63	1.48	3.73	1.39	3.44	2.07	26.45	29.55	33.05	29.22	25.66	19.17	22.23	27.68	23.37	20.39	13.47	17.58	15.29	20.75	15.07	4.67	7.89	6.64	8.32	6.02
	39	41.55	49.17	44.03	43.04	50.53	28.84	34.38	28.13	35.82	28.29	11.68	15.91	10.79	9.71	9.9	1.27	3.61	0.92	3.33	2.32	36.69	44.23	45.06	42.21	37.37	27.47	32.13	37.24	32.74	29.41	16.25	24.98	21.23	24.94	18.93	5.93	8.88	7.81	9.97	6.86

## Sheet: Fig5d
	IMP				AMP				GMP				UMP				CMP
	sgCtrl+Vec	sgPRPS1+Vec	sgPRPS1+WT	sgPRPS1+2A	sgCtrl+Vec	sgPRPS1+Vec	sgPRPS1+WT	sgPRPS1+2A	sgCtrl+Vec	sgPRPS1+Vec	sgPRPS1+WT	sgPRPS1+2A	sgCtrl+Vec	sgPRPS1+Vec	sgPRPS1+WT	sgPRPS1+2A	sgCtrl+Vec	sgPRPS1+Vec	sgPRPS1+WT	sgPRPS1+2A
	1.02651	0.177057	0.965811	0.508035	1.04751	0.13523	0.9242	0.490202	1.04446	0.11098	1.03526	0.458462	0.968079	0.157263	1.04752	0.374321	0.959853	0.250954	0.998213	0.522915
	0.973566	0.160118	0.919267	0.578978	1.074	0.188252	0.971886	0.424389	1.08168	0.134593	0.976827	0.507683	0.959544	0.144564	0.952224	0.469279	0.957297	0.208638	0.97382	0.584665
	0.997804	0.157242	0.981202	0.560122	1.00197	0.161824	0.966665	0.457799	0.973848	0.169562	0.981453	0.427692	1.00748	0.140412	0.976584	0.467085	1.0009	0.195329	0.944612	0.561002
	0.964993	0.156516	0.899427	0.500346	0.91819	0.112013	0.907786	0.511756	0.932148	0.15849	0.957497	0.431122	1.02668	0.224145	0.960315	0.397601	1.03105	0.201989	0.899063	0.633351
	1.03713	0.197816	0.983895	0.536954	0.958322	0.114662	1.03468	0.434331	1.03866	0.121113	0.926178	0.518185	1.03821	0.171885	1.0356	0.426032	1.0509	0.156183	0.926079	0.487364

## Sheet: Fig5e
	Concentrations	sgCtrl+Vec			sgPRPS1+Vec			sgPRPS1+WT			sgPRPS1+2A
	0μm	106.2	102.96	90.84	92.95	92.38	114.67	97.18	100.82	102	99.89	96.92	103.19
	0.3μm	87.48	80.11	87.66	19.98	19.79	24.27	81.83	77.16	60.17	43.36	49.39	44.3
	0.6μm	30.83	27.1	22.51	1.92	2.11	1.7	30.69	18.96	17.81	4.16	3.81	3.7

## Sheet: Fig5f
	sgCtrl+Vec	sgPRPS1+Vec	sgPRPS1+WT	sgPRPS1+2A
	0.576962	0.0987	0.469338	0.333333
	0.489064	0.146846	0.585653	0.325431
	0.47731	0.158883	0.571545	0.268678
	0.401165	0.144439	0.441748	0.354885
	0.591271	0.192585	0.696953	0.316092

## Sheet: Fig5g
	Concentrations(μm)	H1299+si-Ctrl				H1299 Eto-R+si-Ctrl				H1299 Eto-R+si-OGT				H1299 Eto-R+si-PRPS1
	0	100	100	100	100	97.77	103.8	100.11	100.33	100.09	97.35	101.35	101.21	104.67	100.81	101.39	93.13
	0.01	94.5	92.31	93.21	92.82	99.74	98.18	97.64	99.71	94.98	95.98	97.8	96.41	95.54	96.42	94.76	96.11
	0.1	83.71	89.38	87.46	81.92	95.33	93.94	96.5	94.67	88.81	86.42	86.05	88.84	90.84	94.56	89.51	93.8
	1	35.57	38.26	39.73	39.88	86.75	84.36	87.71	84.26	42.05	47.95	42.22	45.19	64.16	62.22	57.74	64.68
	10	23.71	29.38	27.46	21.92	56.95	54.68	53.47	51.6	22.24	27.51	23.17	24.7	32.23	34.77	38.46	35.38
	100	15.57	12.26	9.73	9.88	28.3	24.47	21.91	27.54	17.55	14.84	13.58	12.64	15.18	16.77	17.9	16.35
	1000	2.04	2.22	2.29	2.12	4.99	5.61	4.98	4.92	2.97	2.71	2.85	2.25	3.56	3.43	3.54	3.72

## Sheet: Fig5i
	H1299	H1299 Eto-R
	1.08171	2.14384
	0.715953	3.34218
	1.37743	2.60558
	0.824903	2.77049

## Sheet: Fig5k
	13C-NAD
	H1299	H1299 Eto-R
	0.9903	1.27559
	1.01439	1.28161
	0.99531	1.24977
