# Supplementary material for: Direct stimulation of de novo nucleotide synthesis by O-GlcNAcylation
Source: Nat Chem Biol. 2023 Jun 12;20(1):19–29. doi: 10.1038/s41589-023-01354-x (PMC10746546; doi:10.1038/s41589-023-01354-x)
Supplement: Supplementary file 13 — Statistical Source Data [file 41589_2023_1354_MOESM13_ESM.xlsx]

## Sheet: Fig6b
	WT	L152P	R196W	Q133P
	0.926976	0.784997	0.423657	0.566989
	1.12794	0.736874	0.300543	0.383283
	0.945081	0.501509	0.244418	0.523235

## Sheet: Fig6d
	WT+Myc-Vec	WT+Myc-OGT	R196W+Myc-Vec	R196W+Myc-OGT
	0.993132	2.38335	0.383598	0.462578
	1.00859	2.49906	0.345031	0.515042
	0.998283	2.61023	0.433254	0.44997

## Sheet: Fig6g
	WT	2A	2A/R196W	R196W
	40.12	21.62	24.33	26.07
	38.82	22.51	23.21	22.23
	36.53	24.24	21.54	24.26

## Sheet: Fig6h
	Tumor weight(g)
	sgPRPS1+Vec	sgPRPS1+WT	sgPRPS1+R196W
	0.063	0.5635	0.165
	0.018	0.331	0.1775
	0.046	0.433	0.1245
	0.0305	0.705	0.118
	0.0395	0.6	0.1485
	Relative tumor volume
	Time(days)	sgPRPS1+Vec					sgPRPS1+WT					sgPRPS1+R196W
	9	0.98	0.97	0.95	1.03	1.07	0.97	1.03	1.08	0.99	0.93	1.02	0.98	1.01	1.06	0.93
	12	1.22	1.05	0.95	1.01	0.68	1.21	1.33	1.43	1.19	1.14	1.15	0.99	1.22	1.11	0.94
	15	1.45	1.38	0.98	1.06	0.8	1.45	1.59	1.88	1.66	1.42	1.2	1.41	1.46	1.29	1.52
	18	1.75	1.75	1.05	1.08	1	2.35	2.66	2.91	2.15	2.31	1.51	2.42	2.24	2.5	1.78
	21	2.24	2.38	1.53	1.38	1.39	3.74	4.68	5.1	3.85	4.28	2.93	2.94	2.73	2.75	3.09
	24	3.01	3.23	2.26	1.92	1.99	5.85	6.62	8.39	6.03	5.95	4.74	5.23	4.33	3.45	4.46
	27	4.21	4.45	3.47	2.82	2.88	8.93	10.54	11.31	9.02	9.02	7.75	7.25	6.5	6.29	6.75

## Sheet: Fig6i
	WT	2A	2A/R196W	R196W
	1.00975	0.465026	0.412381	0.352425
	0.943943	0.381672	0.33707	0.400682
	1.04631	0.410919	0.375091	0.427005

## Sheet: Fig6j
	Tumor weight(g)
	sgPRPS1+2A	sgPRPS1+2A/R196W	sgPRPS1+R196W
	0.1835	0.2515	0.2795
	0.2535	0.1785	0.333
	0.1705	0.2765	0.2225
	0.2625	0.3045	0.1605
	0.2335	0.242	0.1995
	Relative tumor volume
	Time(days)	sgPRPS1+2A					sgPRPS1+2A/R196W					sgPRPS1+R196W
	9	0.93	0.98	0.95	1.17	0.97	0.96	1.02	0.94	1.14	0.94	1.01	0.99	1.03	1.02	0.93
	12	1.07	1.31	1.05	1.84	1.28	1.07	1.34	1.08	1.87	1.31	1.26	1.08	1.33	1.21	1.02
	15	1.34	1.63	1.59	2.17	1.67	1.34	1.66	1.62	2.2	1.7	1.31	1.54	1.6	1.41	1.65
	18	2.08	2.17	2.06	2.57	2.14	2.28	2.2	2.09	2.41	2.17	1.64	2.64	2.44	2.73	1.94
	21	2.81	2.87	2.14	3.37	2.93	2.81	2.9	2.17	3.4	2.96	3.19	3.2	2.97	2.99	3.37
	24	4.27	4.65	4.95	3.98	4.7	4.27	4.68	4.98	4.01	4.73	5.16	5.7	4.72	3.76	4.87
	27	6.83	7.37	6.7	5.45	6.9	5.87	7.4	6.73	5.48	6.93	7.68	7.25	6.76	6.86	7.14
