# Supplementary material for: Direct stimulation of de novo nucleotide synthesis by O-GlcNAcylation
Source: Nat Chem Biol. 2023 Jun 12;20(1):19–29. doi: 10.1038/s41589-023-01354-x (PMC10746546; doi:10.1038/s41589-023-01354-x)
Supplement: Supplementary file 15 — Statistical Source Data [file 41589_2023_1354_MOESM15_ESM.xlsx]

## Sheet: eFig1a
	13C-IMP		13C-AMP		13C-GMP		13C-UMP		13C-CMP
	si-Ctrl	si-OGT-1	si-Ctrl	si-OGT-1	si-Ctrl	si-OGT-1	si-Ctrl	si-OGT-1	si-Ctrl	si-OGT-1
	1647521	790014	37021678	19007255	4778800	1600025	33008784	13779800	1334660	649327
	1468358	745300	34009877	18004256	4739821	1299943	35998760	18760005	1123996	570088
	1590038	732912	35299908	17480000	4702212	1600048	37005543	17230047	1100054	510044

## Sheet: eFig1b
	13C-PRPP
	si-Ctrl	si-OGT-1
	4338466	1600285
	4700328	1438237
	4527143	1400725

## Sheet: eFig1c
	13C-PRPP
	sgCtrl	sgPRPS1	sgPRPS2	sgPRPS1+sgPRPS2
	4800981	1068078	2970440	170049
	4437521	999376	2718880	177500
	5199942	1119995	3315964	179997

## Sheet: eFig1d
	Myc-Vector	Myc-OGT
	0.993791	2.64777
	1.02639	2.5887
	0.97982	2.43023

## Sheet: eFig1e
	shCtrl	shOGT-1	shOGT-2
	1.03394	0.579915	0.527672
	0.957148	0.726847	0.480393
	0.983202	0.797187	0.431425
	1.02571	0.769051	0.473638

## Sheet: eFig1f
	Myc-Vector	Myc-OGT
	0.859436	2.3857
	1.00973	2.64689
	1.13084	2.75195

## Sheet: eFig1g
		si-Ctrl			si-OGT-1			si-OGT-2
	OGT	1.0867	0.9468	0.9665	0.03529	0.02132	0.04926	0.03724	0.02412	0.0311
	PRPS1	1.0623	0.9571	0.9806	0.9861	0.9124	0.90701	1.0145	0.9337	0.96882
	PRPS2	1.0517	0.9475	1.0008	1.0122	0.9543	0.95034	1.0216	0.9781	0.97108

## Sheet: eFig1h
	Ctrl	Glucose starvation
	1.01391	0.722732
	0.950364	0.580462
	1.03573	0.635473

## Sheet: eFig1i
	Ctrl	OSMI-1
	1.03394	0.527672
	0.957148	0.480393
	0.983202	0.431425
	1.02571	0.473638
