# Supplementary material for: Direct stimulation of de novo nucleotide synthesis by O-GlcNAcylation
Source: Nat Chem Biol. 2023 Jun 12;20(1):19–29. doi: 10.1038/s41589-023-01354-x (PMC10746546; doi:10.1038/s41589-023-01354-x)
Supplement: Supplementary file 18 — Statistical Source Data [file 41589_2023_1354_MOESM18_ESM.xlsx]

## Sheet: eFig3e
	ADP
	Concentrations	Ctrl					OGT-OE
	0.01mM	4.98	6.5	4.09	3.82	5.2	2.72	3.91	2.79	2.82	3.21
	0.05mM	18.62	19.84	20.45	19.18	18.64	13.19	12.73	13.02	14.21	13.95
	0.25mM	56.9	56.88	54.66	47.02	50.55	35.2	35.7	35.56	32.13	30.7

## Sheet: eFig3f
	GDP
	Concentrations	Ctrl					OGT-OE
	0.05mM	3.61	2.9	2.97	2.71	3.38	1.08	2.19	0.19	1.12	2.09
	0.25mM	8.89	12.47	11.59	9.28	12.08	6.28	4.7	4.83	4.93	5.96
	0.5mM	36.8	40.02	41.88	42.53	42.06	25.75	25.85	27.73	28.26	24.82
