# Supplementary material for: Direct stimulation of de novo nucleotide synthesis by O-GlcNAcylation
Source: Nat Chem Biol. 2023 Jun 12;20(1):19–29. doi: 10.1038/s41589-023-01354-x (PMC10746546; doi:10.1038/s41589-023-01354-x)
Supplement: Supplementary file 20 — Statistical Source Data [file 41589_2023_1354_MOESM20_ESM.xlsx]

## Sheet: eFig4b
	Time(days)	FLAG-PRPS1+Vec					FLAG-PRPS1+HA-OGT
	9	0.97	1.03	1.08	0.99	0.93	0.98	1.05	1.02	0.98	0.95
	12	1.21	1.33	1.43	1.19	1.14	1.27	1.37	1.33	1.27	1.24
	15	1.45	1.59	1.88	1.66	1.42	1.89	2.06	2.44	2.16	1.85
	18	2.35	2.66	2.91	2.15	2.31	4.23	4.79	5.23	3.88	4.16
	21	3.74	4.68	5.1	3.85	4.28	8.61	10.76	11.74	8.84	9.84
	24	5.85	6.62	8.39	6.03	5.95	15.78	17.87	22.66	16.28	16.06
	27	8.93	10.54	11.31	9.02	9.02	27.68	32.66	35.06	27.96	27.96

## Sheet: eFig4c
	FLAG-PRPS1+Vec	FLAG-PRPS1+HA-OGT
	0.2885	0.935
	0.397	0.786
	0.364	0.7915
	0.1205	0.9415
	0.144	1.218

## Sheet: eFig4e
	FLAG-PRPS1+Vec	FLAG-PRPS1+HA-OGT
	1.03613	1.39454
	1.04133	1.31013
	0.922543	1.2848

## Sheet: eFig4f
	Dose（Gy）	sgCtrl+Vec			sgPRPS1+Vec			sgPRPS1+WT			sgPRPS1+2A
	0	97.14	122.3	80.56	68.44	102.06	129.51	105.5	96.78	97.71	97.03	112.22	90.75
	1	48.34	45.88	54	7.21	16	11.33	46.23	36.05	40.91	20.44	18.87	24.31
	3	8.46	5.07	7.33	0.41	0.51	0.12	6.18	8.78	4.85	1.85	3.59	1.42

## Sheet: eFig4g
	Time	WT			2A
	0h	10	9	9	13	12	12
	1h	97	96	96	98	95	98
	6h	65	62	67	81	77	79
	12h	51	48	47	69	67	68
	24h	28	30	38	48	50	53
	48h	10	12	13	17	19	21
