# Supplementary material for: Direct stimulation of de novo nucleotide synthesis by O-GlcNAcylation
Source: Nat Chem Biol. 2023 Jun 12;20(1):19–29. doi: 10.1038/s41589-023-01354-x (PMC10746546; doi:10.1038/s41589-023-01354-x)
Supplement: Supplementary file 22 — Statistical Source Data [file 41589_2023_1354_MOESM22_ESM.xlsx]

## Sheet: eFig5d
	OGT		PRPS1		PRPS2
	Normal	Tumor	Normal	Tumor	Normal	Tumor
	1.71827	2.52545	2.31322	1.94818	3.73895	5.86366
	0.90618	1.62805	1.55451	0.60669	1.8154	5.4546
	0.74593	1.40223	0.8784	0.40652	0.92981	3.9954
	1.10122	2.51172	1.55426	1.7949	1.05813	2.08671
	0.95943	4.21491	0.48359	1.9113	2.03762	1.84032
	1.35949	5.34784	0.95407	2.22508	0.6074	1.57559
	1.04916	7.15822	1.11749	2.75186	1.03043	0.59407
	3.82174	2.39802	2.72785	1.55077	1.15275	1.61312
	0.4834	2.4185	1.4367	2.61629	0.75209	2.21147
	0.66797	1.36899	0.63534	1.20283	1.70397	2.43543
	1.045	1.4116	0.82124	0.59303	1.02084	1.92777
	0.54655	1.68707	0.86526	1.44204	0.93995	1.1393
	1.36864	0.82265	0.80123	1.78926	3.25865	2.77817
	0.92743	1.21428	2.52754	2.67506
	0.58546	2.09017	2.16646	0.95222
	2.19187	3.74562	0.87144	0.5225
	0.45716	0.3437	0.66852	0.66778
	0.59581	1.08264	0.62069	1.03561

## Sheet: eFig5e
	Normal	Tumor
	10.6186	20.4326
	11.2201	17.0141
	7.8613	10.6013
	9.1656	10.5696
	37.1142	39.8812
	26.5503	41.5523
	23.3628	30.9058
	22.998	39.759

## Sheet: eFig5f
	Normal	Tumor
	0.577013	1.3508
	0.43529	1.07401
	0.095077	2.34794
